# Supplementary material for: An Integrative Analysis of Nasopharyngeal Carcinoma Genomes Unraveled Unique Processes Driving a Viral-Positive Cancer
Source: Cancers (Basel). 2023 Feb 15;15(4):1243. doi: 10.3390/cancers15041243 (PMC9953764; doi:10.3390/cancers15041243)
Supplement: Supplementary file 1 [file cancers-15-01243-s001.zip]

Archive with 3 entries (3 files):
- cancers-2190189 - Supplementary Figures-done.pdf
- TableS1.xlsx
- TableS2.xlsx
